# Supplementary material for: Biomarkers Associated with Mortality in Aortic Stenosis: A Systematic Review and Meta-Analysis
Source: Med Sci (Basel). 2021 May 17;9(2):29. doi: 10.3390/medsci9020029 (PMC8163007; doi:10.3390/medsci9020029)
Supplement: Supplementary file 1 [file medsci-09-00029-s001.zip]

Archive with 1 entries (1 files):
- medsci-1198681-supplementary.pdf
